# Supplementary material for: Newborn Screening for 5q Spinal Muscular Atrophy: Comparisons between Real-Time PCR Methodologies and Cost Estimations for Future Implementation Programs
Source: Int J Neonatal Screen. 2021 Aug 11;7(3):53. doi: 10.3390/ijns7030053 (PMC8396021; doi:10.3390/ijns7030053)
Supplement: Supplementary file 1 [file IJNS-07-00053-s001.zip]

Archive with 1 entries (1 files):
- IJNS-1247465-supplementary.pdf
